# Supplementary material for: Drug2ways: Reasoning over causal paths in biological networks for drug discovery
Source: PLoS Comput Biol. 2020 Dec 2;16(12):e1008464. doi: 10.1371/journal.pcbi.1008464 (PMC7735677; doi:10.1371/journal.pcbi.1008464)
Supplement: S1 Appendix — Distribution of the scores for each lmax value on both networks (ZIP) [file pcbi.1008464.s011.zip]

Archive with 28 entries (25 files):
- score_distributions/
- __MACOSX/._score_distributions
- score_distributions/.DS_Store
- __MACOSX/score_distributions/._.DS_Store
- score_distributions/openbiolink/
- __MACOSX/score_distributions/._openbiolink
- score_distributions/inhouse/
- __MACOSX/score_distributions/._inhouse
- score_distributions/openbiolink/.DS_Store
- __MACOSX/score_distributions/openbiolink/._.DS_Store
- score_distributions/openbiolink/permuted_all_paths_openbiolink.png
- __MACOSX/score_distributions/openbiolink/._permuted_all_paths_openbiolink.png
- score_distributions/openbiolink/permuted_simple_paths_openbiolink.png
- __MACOSX/score_distributions/openbiolink/._permuted_simple_paths_openbiolink.png
- score_distributions/openbiolink/simple_paths_openbiolink.png
- __MACOSX/score_distributions/openbiolink/._simple_paths_openbiolink.png
- score_distributions/openbiolink/all_paths_openbiolink.png
- __MACOSX/score_distributions/openbiolink/._all_paths_openbiolink.png
- score_distributions/inhouse/.DS_Store
- __MACOSX/score_distributions/inhouse/._.DS_Store
- score_distributions/inhouse/simple_paths_inhouse.png
- __MACOSX/score_distributions/inhouse/._simple_paths_inhouse.png
- score_distributions/inhouse/permuted_all_paths_inhouse.png
- __MACOSX/score_distributions/inhouse/._permuted_all_paths_inhouse.png
- score_distributions/inhouse/all_paths_inhouse.png
- __MACOSX/score_distributions/inhouse/._all_paths_inhouse.png
- score_distributions/inhouse/permuted_ simple_paths_inhouse.png
- __MACOSX/score_distributions/inhouse/._permuted_ simple_paths_inhouse.png
